# Supplementary material for: The Relative Efficacy of Chemically Diverse Small-Molecule Enzyme-Inhibitors Against Anticoagulant Activities of African Spitting Cobra (Naja Species) Venoms
Source: Front Immunol. 2021 Oct 7;12:752442. doi: 10.3389/fimmu.2021.752442 (PMC8529177; doi:10.3389/fimmu.2021.752442)
Supplement: Supplementary file 1 [file Table_1.xlsx]

## Sheet: Clotting Time AUC
					N. ashei			N. katiensis			N. mossambica			N. nigricincta			N. nigricollis			N. nubiae			N. pallida
AUC					59716	59557	59398	64213	64064	63915	57059	56309	55559	53991	53323	52655	59544	59290	59036	53698	53407	53116	29442	27767	26092

## Sheet: V vs Inhibitors
	Naja Species	µg/mL	Clotting Time ( Sec)			Varespladib Na			Prinomastat			Marimastat
	N. ashei	80	999	999	999	999	999	999	999	999	999	999	999	999
		40	999	999	999	571.1	693.7	331.4	293.9	328.4	322.9	999	999	994.8
		26.67	999	999	999	75.3	78	91	120.9	123.3	86.6	229.3	172.8	144.9
		20	356.8	343.2	283.5	40.1	44.8	53.4	74.6	142.9	93.1	115.8	113.7	91.7
		16	169.8	195.5	205.2	38.8	34	45	59.3	68.1	63.1	82.7	72.8	68.3
		13.33	132.7	156	141.9	43.4	43.8	39.7	49.9	56.3	56.8	68.4	63.1	51.6
		11.43	99.8	107.3	110.3	39.5	38.9	40	44.2	46	49.8	58.5	54.1	54.6
		10	91.5	83.3	82.1	36.1	36.3	35	38.1	42.7	43.1	48.1	46.7	44.9
	N. katiensis	µg/mL	Clotting Time ( Sec)			Varespladib Na			Prinomastat			Marimastat
		80	999	999	999	999	999	999	999	999	999	999	999	999
		40	999	999	999	404.9	414.9	402.5	285.7	331.6	350.8	999	999	999
		26.67	999	999	999	97.1	68.8	70.7	146.1	154.5	170.3	295.3	381.8	315.8
		20	999	999	999	57.7	49.6	50.7	94.5	91.3	94.4	134.4	144.8	149.3
		16	419.6	373.9	303.9	47.1	38.3	42.7	67.8	72.2	74.9	90.4	97.8	92.3
		13.33	257.4	251.1	204.1	42.7	41.7	40.6	63.4	65.2	61.1	76.7	84.7	82.6
		11.43	176.9	167.8	153	41.4	40	37	54.9	56.2	56.1	66.3	68.8	67
		10	133.7	119.7	110.4	37.7	39.1	35.8	49.4	45.9	48.9	58	50.5	61.9
	N. mossambica	µg/mL	Clotting Time ( Sec)			Varespladib Na			Prinomastat			Marimastat
		80	999	999	999	999	999	999	999	999	999	999	999	999
		40	999	999	999	134.1	138	112.8	172.6	172.7	178.2	287.8	283.8	311.2
		26.67	875.5	680.7	738	45.9	40.3	34.6	87.5	95.5	86.3	121.1	127.5	114.7
		20	183.2	214.7	217.6	36.6	36.3	31	68	62.6	58.2	75.4	76.3	93.7
		16	133.4	144.8	151.1	33	35.5	30.4	50.9	49.1	46.1	75.8	62.6	68.7
		13.33	105.6	123.6	114.6	35.9	39.5	36.9	40	44.6	46.4	50.2	51.8	53.8
		11.43	92.3	96.8	89.5	35.2	34.3	33.1	38.7	39.7	38.2	49.5	45.9	54.2
		10	71.8	84.5	76.5	35.1	33.9	34.4	38.9	35.1	35.3	48	50.1	38.1
	N. nigricincta	µg/mL	Clotting Time ( Sec)			Varespladib Na			Prinomastat			Marimastat
		80	999	999	999	999	999	999	999	999	999	999	999	999
		40	999	999	999	93.6	83.9	76.7	134.3	139	134.7	365.9	359.8	260.2
		26.67	410.7	476.1	587.4	52.4	52.6	50.5	59.9	76.2	76.1	122.2	129.4	104.3
		20	187.4	182.7	169.6	44.6	43	40.6	52.8	57.8	57.8	72.9	65.2	70.9
		16	107.1	123.1	132	39.1	39.3	39	45.4	47.8	46.4	53.4	56.4	54.7
		13.33	118.3	109.6	96.4	40.7	37.6	31	42.4	42.5	44.2	49.7	50.4	49.1
		11.43	85.4	73.9	74.5	35.6	35.6	33.8	38.4	37.8	38	49.7	47.1	44
		10	67.7	70.9	76.3	34.5	33.3	32.3	31.8	33.9	36.7	43.4	43	40.9
	N. nigricollis	µg/mL	Clotting Time ( Sec)			Varespladib Na			Prinomastat			Marimastat
		80	999	999	999	999	999	999	999	999	999	999	999	999
		40	999	999	999	230.7	215.5	285.9	303.7	318.6	242.9	999	999	999
		26.67	999	999	999	64.1	62.3	67.3	120.7	122.6	117.5	156.8	191.8	193.7
		20	226	327.7	335.2	48.8	45.3	47.7	80.4	72.3	68.8	86.6	99.5	99.6
		16	127	198.9	175.8	39.5	37.5	42.5	57.5	58.8	53.7	62	71.3	72.7
		13.33	126.8	134.1	143	38.3	37.2	39.1	52.1	54.4	51.2	56.5	64	60
		11.43	93.8	112.4	105.2	36.8	36.5	36	44.8	45.4	44.2	47.9	54.3	42.2
		10	83.2	90.9	89.3	34.1	35	36.2	41.7	43.6	42.4	42.6	46.3	45.2
	N. nubiae	µg/mL	Clotting Time ( Sec)			Varespladib Na			Prinomastat			Marimastat
		80	999	999	999	999	999	999	446.6	446.8	463.2	999	999	999
		40	999	999	999	150.6	200.9	163.5	133.6	170.7	173.2	323.4	313	259.5
		26.67	508.9	445.8	439.6	51.7	54.7	60.8	78.4	83	82.4	127.4	110.6	121.8
		20	217.5	220.4	222.5	42.7	42.1	41.8	56.4	60.2	56.9	76.1	68.7	83.5
		16	146.9	127.8	172.1	35.4	38.5	36.5	47.7	46.1	44.2	57.8	57.8	58.9
		13.33	116.8	120.6	107.7	29.3	36.3	36.6	38.7	42.1	38.4	52.6	48.9	50.1
		11.43	92.4	96.8	88.6	33.2	33	30.9	32.8	36.8	36	45.2	45.6	45.6
		10	70	81.3	69.3	27.2	26.5	28	28.3	32.3	36.9	38.7	38	37.4
	N. pallida	µg/mL	Clotting Time ( Sec)			Varespladib Na			Prinomastat			Marimastat
		80	999	999	999	999	999	999	999	999	999	999	999	999
		40	999	999	999	91.4	121.4	115.9	168.4	172	224.1	999	999	981.2
		26.67	264	251.5	299	42.3	44.9	40.5	84.2	72.3	96.1	146.6	139	160.3
		20	118.1	119.7	131.7	30.4	32.6	31.6	58.2	51.4	62.4	91.7	87	84.2
		16	84.9	83.5	92.7	27.6	27.7	26.9	47.2	40.8	49.9	65.1	68	63.1
		13.33	73.3	74.6	76	27.3	27.6	27.8	42.7	41.9	47.4	59	63.4	59.4
		11.43	59.1	61.7	61.4	24.9	26.1	24.3	37.4	31.7	40.7	47.5	51	49.6
		10	49.7	55.2	57.5	23.5	23.9	24.8	32	31	36.4	42.3	45.7	39.7

## Sheet: AV_X-Fold Shifts
	Percentage Drop
Naja Species	Varespladib Na			Prinomastat			Marimastat
N. ashei	46.7	40.31	33.97	49.43	48.82	48.22	17.2346	16.9031	16.5735
N. katiensis	49.84	49.67	49.5	52.36	51.36	50.36	20.2034	19.8614	19.521
N. mossambica	56.84	56.91	56.97	52.95	53.44	53.91	46.6891	46.8327	46.9724
N. nigricincta	56.12	56.34	56.55	52.78	53.2	53.61	44.068	42.4151	40.8031
N. nigricollis	54.42	53.3	52.18	51.16	49.94	48.73	16.5679	16.6588	16.749
N. nubiae	52.82	52.04	51.27	73.32	72.52	71.73	44.9601	43.9006	42.8526
N. pallida	53.6316	53.1359	52.6439	48.7749	47.6508	46.5348	3.47981	3.37609	3.27314
